# Supplementary material for: Two psammobiont species of Anomalohalacarus (Acari, Halacaridae) from South Korea
Source: Biodivers Data J. 2024 Oct 7;12:e135719. doi: 10.3897/BDJ.12.e135719 (PMC11474104; doi:10.3897/BDJ.12.e135719)
Supplement: XML Treatment for Anomalohalacarus biformis [file BDJ.12.e135719-treatment2.xml]

<!DOCTYPE tp:taxon-treatment
  PUBLIC "-//TaxonX//DTD Taxonomic Treatment Publishing DTD v0 20100105//EN" "tax-treatment-NSO.dtd">
<tp:taxon-treatment xmlns:tp="http://www.plazi.org/taxpub"><tp:treatment-meta><mixed-citation publication-type="journal"><person-group><name><surname>Shin</surname><given-names>Jong Hak</given-names></name><name><surname>Chang</surname><given-names>Cheon Young</given-names></name><name><surname>lee</surname><given-names>Jimin</given-names></name></person-group><article-title>Two psammobiont species of <italic><tp:taxon-name><tp:taxon-name-part taxon-name-part-type="genus" reg="Anomalohalacarus">Anomalohalacarus</tp:taxon-name-part></tp:taxon-name></italic> (<tp:taxon-name><tp:taxon-name-part taxon-name-part-type="subclass">Acari</tp:taxon-name-part></tp:taxon-name>, <tp:taxon-name><tp:taxon-name-part taxon-name-part-type="family">Halacaridae</tp:taxon-name-part></tp:taxon-name>) from South Korea</article-title><source>Biodivers Data J</source><day>07</day><month>10</month><year>2024</year><volume>12</volume><pub-id pub-id-type="doi">10.3897/BDJ.12.e135719</pub-id></mixed-citation></tp:treatment-meta><tp:nomenclature><tp:taxon-name>
            <object-id xmlns:xlink="http://www.w3.org/1999/xlink" content-type="arpha" xlink:type="simple">63405906-683F-56D0-8EC6-004E129F74D5</object-id>
            <tp:taxon-name-part taxon-name-part-type="genus">Anomalohalacarus</tp:taxon-name-part>
            <tp:taxon-name-part taxon-name-part-type="species">biformis</tp:taxon-name-part>
          </tp:taxon-name><tp:taxon-authority>Abé, 1996</tp:taxon-authority><tp:nomenclature-citation-list><tp:nomenclature-citation><tp:taxon-name>
                <tp:taxon-name-part taxon-name-part-type="genus" reg="Anomalohalacarus"/>
                <tp:taxon-name-part taxon-name-part-type="species" reg="biformis"/>
              </tp:taxon-name><comment><italic><tp:taxon-name><tp:taxon-name-part taxon-name-part-type="genus" reg="Anomalohalacarus">Anomalohalacarus</tp:taxon-name-part><tp:taxon-name-part taxon-name-part-type="species" reg="biformis">biformis</tp:taxon-name-part></tp:taxon-name></italic> <xref ref-type="bibr" rid="B11991303">Abé 1996a</xref>: 8, figs. 1–4.</comment></tp:nomenclature-citation></tp:nomenclature-citation-list></tp:nomenclature><tp:treatment-sec sec-type="materials"><title>Materials</title><list list-type="alpha-lower" list-content="occurrences"><list-item><p><bold>Type status:</bold> <named-content xmlns:xlink="http://www.w3.org/1999/xlink" content-type="dwc:typeStatus" xlink:type="simple">Other material</named-content>. <bold>Occurrence:</bold> individualCount: <named-content xmlns:xlink="http://www.w3.org/1999/xlink" content-type="dwc:individualCount" xlink:type="simple">1</named-content>; sex: <named-content xmlns:xlink="http://www.w3.org/1999/xlink" content-type="dwc:sex" xlink:type="simple">female</named-content>; lifeStage: <named-content xmlns:xlink="http://www.w3.org/1999/xlink" content-type="dwc:lifeStage" xlink:type="simple">adult</named-content>; preparations: <named-content xmlns:xlink="http://www.w3.org/1999/xlink" content-type="dwc:preparations" xlink:type="simple">mounted in glycerine on H-S slide</named-content>; occurrenceID: <named-content xmlns:xlink="http://www.w3.org/1999/xlink" content-type="dwc:occurrenceID" xlink:type="simple">11FB49B6-4A93-5B4A-AC25-CBF05899B385</named-content>; <bold>Taxon:</bold> scientificName: <named-content xmlns:xlink="http://www.w3.org/1999/xlink" content-type="dwc:scientificName" xlink:type="simple"><italic><tp:taxon-name><tp:taxon-name-part taxon-name-part-type="genus" reg="Anomalohalacarus">Anomalohalacarus</tp:taxon-name-part><tp:taxon-name-part taxon-name-part-type="species" reg="biformis">biformis</tp:taxon-name-part></tp:taxon-name></italic></named-content>; kingdom: <named-content xmlns:xlink="http://www.w3.org/1999/xlink" content-type="dwc:kingdom" xlink:type="simple"><tp:taxon-name><tp:taxon-name-part taxon-name-part-type="kingdom">Animalia</tp:taxon-name-part></tp:taxon-name></named-content>; phylum: <named-content xmlns:xlink="http://www.w3.org/1999/xlink" content-type="dwc:phylum" xlink:type="simple"><tp:taxon-name><tp:taxon-name-part taxon-name-part-type="phylum">Arthropoda</tp:taxon-name-part></tp:taxon-name></named-content>; class: <named-content xmlns:xlink="http://www.w3.org/1999/xlink" content-type="dwc:class" xlink:type="simple"><tp:taxon-name><tp:taxon-name-part taxon-name-part-type="class">Arachnida</tp:taxon-name-part></tp:taxon-name></named-content>; order: <named-content xmlns:xlink="http://www.w3.org/1999/xlink" content-type="dwc:order" xlink:type="simple"><tp:taxon-name><tp:taxon-name-part taxon-name-part-type="order">Trombidiformes</tp:taxon-name-part></tp:taxon-name></named-content>; family: <named-content xmlns:xlink="http://www.w3.org/1999/xlink" content-type="dwc:family" xlink:type="simple"><tp:taxon-name><tp:taxon-name-part taxon-name-part-type="family">Halacaridae</tp:taxon-name-part></tp:taxon-name></named-content>; genus: <named-content xmlns:xlink="http://www.w3.org/1999/xlink" content-type="dwc:genus" xlink:type="simple"><tp:taxon-name><tp:taxon-name-part taxon-name-part-type="genus">Anomalohalacarus</tp:taxon-name-part></tp:taxon-name></named-content>; specificEpithet: <named-content xmlns:xlink="http://www.w3.org/1999/xlink" content-type="dwc:specificEpithet" xlink:type="simple"><italic><tp:taxon-name><tp:taxon-name-part taxon-name-part-type="genus" reg="Anomalohalacarus"/><tp:taxon-name-part taxon-name-part-type="species" reg="biformis">biformis</tp:taxon-name-part></tp:taxon-name></italic></named-content>; scientificNameAuthorship: <named-content xmlns:xlink="http://www.w3.org/1999/xlink" content-type="dwc:scientificNameAuthorship" xlink:type="simple">Abé, 1996</named-content>; <bold>Location:</bold> higherGeography: <named-content xmlns:xlink="http://www.w3.org/1999/xlink" content-type="dwc:higherGeography" xlink:type="simple">Northwest Pacific Ocean</named-content>; continent: <named-content xmlns:xlink="http://www.w3.org/1999/xlink" content-type="dwc:continent" xlink:type="simple">East Asia</named-content>; country: <named-content xmlns:xlink="http://www.w3.org/1999/xlink" content-type="dwc:country" xlink:type="simple">Korea (the Republic of)</named-content>; countryCode: <named-content xmlns:xlink="http://www.w3.org/1999/xlink" content-type="dwc:countryCode" xlink:type="simple">KR</named-content>; stateProvince: <named-content xmlns:xlink="http://www.w3.org/1999/xlink" content-type="dwc:stateProvince" xlink:type="simple">Jeju-do</named-content>; municipality: <named-content xmlns:xlink="http://www.w3.org/1999/xlink" content-type="dwc:municipality" xlink:type="simple">Seogwipo-city</named-content>; locality: <named-content xmlns:xlink="http://www.w3.org/1999/xlink" content-type="dwc:locality" xlink:type="simple">Jungmun-saekdal Beach, Saekdal-dong</named-content>; verbatimDepth: <named-content xmlns:xlink="http://www.w3.org/1999/xlink" content-type="dwc:verbatimDepth" xlink:type="simple">0.5–1 m</named-content>; verbatimCoordinates: <named-content xmlns:xlink="http://www.w3.org/1999/xlink" content-type="dwc:verbatimCoordinates" xlink:type="simple">33°14'42"N 126°24'39"E</named-content>; <bold>Identification:</bold> identifiedBy: <named-content xmlns:xlink="http://www.w3.org/1999/xlink" content-type="dwc:identifiedBy" xlink:type="simple">Shin, Chang &amp; Lee</named-content>; dateIdentified: <named-content xmlns:xlink="http://www.w3.org/1999/xlink" content-type="dwc:dateIdentified" xlink:type="simple">2024</named-content>; <bold>Event:</bold> samplingProtocol: <named-content xmlns:xlink="http://www.w3.org/1999/xlink" content-type="dwc:samplingProtocol" xlink:type="simple">suction</named-content>; eventDate: <named-content xmlns:xlink="http://www.w3.org/1999/xlink" content-type="dwc:eventDate" xlink:type="simple">22/06/2022</named-content>; <bold>Record Level:</bold> institutionID: <named-content xmlns:xlink="http://www.w3.org/1999/xlink" content-type="dwc:institutionID" xlink:type="simple">MABIK CR00257798</named-content>; institutionCode: <named-content xmlns:xlink="http://www.w3.org/1999/xlink" content-type="dwc:institutionCode" xlink:type="simple">Marine Biodiversity Institute of Korea</named-content>; basisOfRecord: <named-content xmlns:xlink="http://www.w3.org/1999/xlink" content-type="dwc:basisOfRecord" xlink:type="simple">PreservedSpecimen</named-content></p></list-item><list-item><p><bold>Type status:</bold> <named-content xmlns:xlink="http://www.w3.org/1999/xlink" content-type="dwc:typeStatus" xlink:type="simple">Other material</named-content>. <bold>Occurrence:</bold> individualCount: <named-content xmlns:xlink="http://www.w3.org/1999/xlink" content-type="dwc:individualCount" xlink:type="simple">1</named-content>; sex: <named-content xmlns:xlink="http://www.w3.org/1999/xlink" content-type="dwc:sex" xlink:type="simple">female</named-content>; lifeStage: <named-content xmlns:xlink="http://www.w3.org/1999/xlink" content-type="dwc:lifeStage" xlink:type="simple">adult</named-content>; preparations: <named-content xmlns:xlink="http://www.w3.org/1999/xlink" content-type="dwc:preparations" xlink:type="simple">mounted in glycerine on H-S slide</named-content>; occurrenceID: <named-content xmlns:xlink="http://www.w3.org/1999/xlink" content-type="dwc:occurrenceID" xlink:type="simple">AF088E60-3754-5280-B937-8D2A8154A5FA</named-content>; <bold>Taxon:</bold> scientificName: <named-content xmlns:xlink="http://www.w3.org/1999/xlink" content-type="dwc:scientificName" xlink:type="simple"><italic><tp:taxon-name><tp:taxon-name-part taxon-name-part-type="genus" reg="Anomalohalacarus">Anomalohalacarus</tp:taxon-name-part><tp:taxon-name-part taxon-name-part-type="species" reg="biformis">biformis</tp:taxon-name-part></tp:taxon-name></italic></named-content>; kingdom: <named-content xmlns:xlink="http://www.w3.org/1999/xlink" content-type="dwc:kingdom" xlink:type="simple"><tp:taxon-name><tp:taxon-name-part taxon-name-part-type="kingdom">Animalia</tp:taxon-name-part></tp:taxon-name></named-content>; phylum: <named-content xmlns:xlink="http://www.w3.org/1999/xlink" content-type="dwc:phylum" xlink:type="simple"><tp:taxon-name><tp:taxon-name-part taxon-name-part-type="phylum">Arthropoda</tp:taxon-name-part></tp:taxon-name></named-content>; class: <named-content xmlns:xlink="http://www.w3.org/1999/xlink" content-type="dwc:class" xlink:type="simple"><tp:taxon-name><tp:taxon-name-part taxon-name-part-type="class">Arachnida</tp:taxon-name-part></tp:taxon-name></named-content>; order: <named-content xmlns:xlink="http://www.w3.org/1999/xlink" content-type="dwc:order" xlink:type="simple"><tp:taxon-name><tp:taxon-name-part taxon-name-part-type="order">Trombidiformes</tp:taxon-name-part></tp:taxon-name></named-content>; family: <named-content xmlns:xlink="http://www.w3.org/1999/xlink" content-type="dwc:family" xlink:type="simple"><tp:taxon-name><tp:taxon-name-part taxon-name-part-type="family">Halacaridae</tp:taxon-name-part></tp:taxon-name></named-content>; genus: <named-content xmlns:xlink="http://www.w3.org/1999/xlink" content-type="dwc:genus" xlink:type="simple"><tp:taxon-name><tp:taxon-name-part taxon-name-part-type="genus">Anomalohalacarus</tp:taxon-name-part></tp:taxon-name></named-content>; specificEpithet: <named-content xmlns:xlink="http://www.w3.org/1999/xlink" content-type="dwc:specificEpithet" xlink:type="simple"><italic><tp:taxon-name><tp:taxon-name-part taxon-name-part-type="genus" reg="Anomalohalacarus"/><tp:taxon-name-part taxon-name-part-type="species" reg="biformis">biformis</tp:taxon-name-part></tp:taxon-name></italic></named-content>; scientificNameAuthorship: <named-content xmlns:xlink="http://www.w3.org/1999/xlink" content-type="dwc:scientificNameAuthorship" xlink:type="simple">Abé, 1996</named-content>; <bold>Location:</bold> higherGeography: <named-content xmlns:xlink="http://www.w3.org/1999/xlink" content-type="dwc:higherGeography" xlink:type="simple">Northwest Pacific Ocean</named-content>; continent: <named-content xmlns:xlink="http://www.w3.org/1999/xlink" content-type="dwc:continent" xlink:type="simple">East Asia</named-content>; country: <named-content xmlns:xlink="http://www.w3.org/1999/xlink" content-type="dwc:country" xlink:type="simple">Korea (the Republic of)</named-content>; countryCode: <named-content xmlns:xlink="http://www.w3.org/1999/xlink" content-type="dwc:countryCode" xlink:type="simple">KR</named-content>; stateProvince: <named-content xmlns:xlink="http://www.w3.org/1999/xlink" content-type="dwc:stateProvince" xlink:type="simple">Jeju-do</named-content>; municipality: <named-content xmlns:xlink="http://www.w3.org/1999/xlink" content-type="dwc:municipality" xlink:type="simple">Seogwipo-city</named-content>; locality: <named-content xmlns:xlink="http://www.w3.org/1999/xlink" content-type="dwc:locality" xlink:type="simple">Jungmun-saekdal Beach, Saekdal-dong</named-content>; verbatimDepth: <named-content xmlns:xlink="http://www.w3.org/1999/xlink" content-type="dwc:verbatimDepth" xlink:type="simple">0.5–1 m</named-content>; verbatimCoordinates: <named-content xmlns:xlink="http://www.w3.org/1999/xlink" content-type="dwc:verbatimCoordinates" xlink:type="simple">33°14'42"N 126°24'39"E</named-content>; <bold>Identification:</bold> identifiedBy: <named-content xmlns:xlink="http://www.w3.org/1999/xlink" content-type="dwc:identifiedBy" xlink:type="simple">Shin, Chang &amp; Lee</named-content>; dateIdentified: <named-content xmlns:xlink="http://www.w3.org/1999/xlink" content-type="dwc:dateIdentified" xlink:type="simple">2024</named-content>; <bold>Event:</bold> samplingProtocol: <named-content xmlns:xlink="http://www.w3.org/1999/xlink" content-type="dwc:samplingProtocol" xlink:type="simple">suction</named-content>; eventDate: <named-content xmlns:xlink="http://www.w3.org/1999/xlink" content-type="dwc:eventDate" xlink:type="simple">22/06/2022</named-content>; <bold>Record Level:</bold> institutionID: <named-content xmlns:xlink="http://www.w3.org/1999/xlink" content-type="dwc:institutionID" xlink:type="simple">MABIK CR00257799</named-content>; institutionCode: <named-content xmlns:xlink="http://www.w3.org/1999/xlink" content-type="dwc:institutionCode" xlink:type="simple">Marine Biodiversity Institute of Korea</named-content>; basisOfRecord: <named-content xmlns:xlink="http://www.w3.org/1999/xlink" content-type="dwc:basisOfRecord" xlink:type="simple">PreservedSpecimen</named-content></p></list-item><list-item><p><bold>Type status:</bold> <named-content xmlns:xlink="http://www.w3.org/1999/xlink" content-type="dwc:typeStatus" xlink:type="simple">Other material</named-content>. <bold>Occurrence:</bold> individualCount: <named-content xmlns:xlink="http://www.w3.org/1999/xlink" content-type="dwc:individualCount" xlink:type="simple">1</named-content>; sex: <named-content xmlns:xlink="http://www.w3.org/1999/xlink" content-type="dwc:sex" xlink:type="simple">male</named-content>; lifeStage: <named-content xmlns:xlink="http://www.w3.org/1999/xlink" content-type="dwc:lifeStage" xlink:type="simple">adult</named-content>; preparations: <named-content xmlns:xlink="http://www.w3.org/1999/xlink" content-type="dwc:preparations" xlink:type="simple">mounted in glycerine on H-S slide</named-content>; occurrenceID: <named-content xmlns:xlink="http://www.w3.org/1999/xlink" content-type="dwc:occurrenceID" xlink:type="simple">0D79C7CD-B876-5B77-A698-15C33C0F830C</named-content>; <bold>Taxon:</bold> scientificName: <named-content xmlns:xlink="http://www.w3.org/1999/xlink" content-type="dwc:scientificName" xlink:type="simple"><italic><tp:taxon-name><tp:taxon-name-part taxon-name-part-type="genus" reg="Anomalohalacarus">Anomalohalacarus</tp:taxon-name-part><tp:taxon-name-part taxon-name-part-type="species" reg="biformis">biformis</tp:taxon-name-part></tp:taxon-name></italic></named-content>; kingdom: <named-content xmlns:xlink="http://www.w3.org/1999/xlink" content-type="dwc:kingdom" xlink:type="simple"><tp:taxon-name><tp:taxon-name-part taxon-name-part-type="kingdom">Animalia</tp:taxon-name-part></tp:taxon-name></named-content>; phylum: <named-content xmlns:xlink="http://www.w3.org/1999/xlink" content-type="dwc:phylum" xlink:type="simple"><tp:taxon-name><tp:taxon-name-part taxon-name-part-type="phylum">Arthropoda</tp:taxon-name-part></tp:taxon-name></named-content>; class: <named-content xmlns:xlink="http://www.w3.org/1999/xlink" content-type="dwc:class" xlink:type="simple"><tp:taxon-name><tp:taxon-name-part taxon-name-part-type="class">Arachnida</tp:taxon-name-part></tp:taxon-name></named-content>; order: <named-content xmlns:xlink="http://www.w3.org/1999/xlink" content-type="dwc:order" xlink:type="simple"><tp:taxon-name><tp:taxon-name-part taxon-name-part-type="order">Trombidiformes</tp:taxon-name-part></tp:taxon-name></named-content>; family: <named-content xmlns:xlink="http://www.w3.org/1999/xlink" content-type="dwc:family" xlink:type="simple"><tp:taxon-name><tp:taxon-name-part taxon-name-part-type="family">Halacaridae</tp:taxon-name-part></tp:taxon-name></named-content>; genus: <named-content xmlns:xlink="http://www.w3.org/1999/xlink" content-type="dwc:genus" xlink:type="simple"><tp:taxon-name><tp:taxon-name-part taxon-name-part-type="genus">Anomalohalacarus</tp:taxon-name-part></tp:taxon-name></named-content>; specificEpithet: <named-content xmlns:xlink="http://www.w3.org/1999/xlink" content-type="dwc:specificEpithet" xlink:type="simple"><italic><tp:taxon-name><tp:taxon-name-part taxon-name-part-type="genus" reg="Anomalohalacarus"/><tp:taxon-name-part taxon-name-part-type="species" reg="biformis">biformis</tp:taxon-name-part></tp:taxon-name></italic></named-content>; scientificNameAuthorship: <named-content xmlns:xlink="http://www.w3.org/1999/xlink" content-type="dwc:scientificNameAuthorship" xlink:type="simple">Abé, 1996</named-content>; <bold>Location:</bold> higherGeography: <named-content xmlns:xlink="http://www.w3.org/1999/xlink" content-type="dwc:higherGeography" xlink:type="simple">Northwest Pacific Ocean</named-content>; continent: <named-content xmlns:xlink="http://www.w3.org/1999/xlink" content-type="dwc:continent" xlink:type="simple">East Asia</named-content>; country: <named-content xmlns:xlink="http://www.w3.org/1999/xlink" content-type="dwc:country" xlink:type="simple">Korea (the Republic of)</named-content>; countryCode: <named-content xmlns:xlink="http://www.w3.org/1999/xlink" content-type="dwc:countryCode" xlink:type="simple">KR</named-content>; stateProvince: <named-content xmlns:xlink="http://www.w3.org/1999/xlink" content-type="dwc:stateProvince" xlink:type="simple">Jeju-do</named-content>; municipality: <named-content xmlns:xlink="http://www.w3.org/1999/xlink" content-type="dwc:municipality" xlink:type="simple">Seogwipo-city</named-content>; locality: <named-content xmlns:xlink="http://www.w3.org/1999/xlink" content-type="dwc:locality" xlink:type="simple">Jungmun-saekdal Beach, Saekdal-dong</named-content>; verbatimDepth: <named-content xmlns:xlink="http://www.w3.org/1999/xlink" content-type="dwc:verbatimDepth" xlink:type="simple">0.5–1 m</named-content>; verbatimCoordinates: <named-content xmlns:xlink="http://www.w3.org/1999/xlink" content-type="dwc:verbatimCoordinates" xlink:type="simple">33°14'42"N 126°24'39"E</named-content>; <bold>Identification:</bold> identifiedBy: <named-content xmlns:xlink="http://www.w3.org/1999/xlink" content-type="dwc:identifiedBy" xlink:type="simple">Shin, Chang &amp; Lee</named-content>; dateIdentified: <named-content xmlns:xlink="http://www.w3.org/1999/xlink" content-type="dwc:dateIdentified" xlink:type="simple">2024</named-content>; <bold>Event:</bold> samplingProtocol: <named-content xmlns:xlink="http://www.w3.org/1999/xlink" content-type="dwc:samplingProtocol" xlink:type="simple">suction</named-content>; eventDate: <named-content xmlns:xlink="http://www.w3.org/1999/xlink" content-type="dwc:eventDate" xlink:type="simple">22/06/2022</named-content>; <bold>Record Level:</bold> institutionID: <named-content xmlns:xlink="http://www.w3.org/1999/xlink" content-type="dwc:institutionID" xlink:type="simple">MABIK CR00257800</named-content>; institutionCode: <named-content xmlns:xlink="http://www.w3.org/1999/xlink" content-type="dwc:institutionCode" xlink:type="simple">Marine Biodiversity Institute of Korea</named-content>; basisOfRecord: <named-content xmlns:xlink="http://www.w3.org/1999/xlink" content-type="dwc:basisOfRecord" xlink:type="simple">PreservedSpecimen</named-content></p></list-item><list-item><p><bold>Type status:</bold> <named-content xmlns:xlink="http://www.w3.org/1999/xlink" content-type="dwc:typeStatus" xlink:type="simple">Other material</named-content>. <bold>Occurrence:</bold> individualCount: <named-content xmlns:xlink="http://www.w3.org/1999/xlink" content-type="dwc:individualCount" xlink:type="simple">1</named-content>; sex: <named-content xmlns:xlink="http://www.w3.org/1999/xlink" content-type="dwc:sex" xlink:type="simple">male</named-content>; lifeStage: <named-content xmlns:xlink="http://www.w3.org/1999/xlink" content-type="dwc:lifeStage" xlink:type="simple">adult</named-content>; preparations: <named-content xmlns:xlink="http://www.w3.org/1999/xlink" content-type="dwc:preparations" xlink:type="simple">mounted in glycerine on H-S slide</named-content>; occurrenceID: <named-content xmlns:xlink="http://www.w3.org/1999/xlink" content-type="dwc:occurrenceID" xlink:type="simple">2693CF12-5FB3-52F1-8AF8-582B7C2FCAAE</named-content>; <bold>Taxon:</bold> scientificName: <named-content xmlns:xlink="http://www.w3.org/1999/xlink" content-type="dwc:scientificName" xlink:type="simple"><italic><tp:taxon-name><tp:taxon-name-part taxon-name-part-type="genus" reg="Anomalohalacarus">Anomalohalacarus</tp:taxon-name-part><tp:taxon-name-part taxon-name-part-type="species" reg="biformis">biformis</tp:taxon-name-part></tp:taxon-name></italic></named-content>; kingdom: <named-content xmlns:xlink="http://www.w3.org/1999/xlink" content-type="dwc:kingdom" xlink:type="simple"><tp:taxon-name><tp:taxon-name-part taxon-name-part-type="kingdom">Animalia</tp:taxon-name-part></tp:taxon-name></named-content>; phylum: <named-content xmlns:xlink="http://www.w3.org/1999/xlink" content-type="dwc:phylum" xlink:type="simple"><tp:taxon-name><tp:taxon-name-part taxon-name-part-type="phylum">Arthropoda</tp:taxon-name-part></tp:taxon-name></named-content>; class: <named-content xmlns:xlink="http://www.w3.org/1999/xlink" content-type="dwc:class" xlink:type="simple"><tp:taxon-name><tp:taxon-name-part taxon-name-part-type="class">Arachnida</tp:taxon-name-part></tp:taxon-name></named-content>; order: <named-content xmlns:xlink="http://www.w3.org/1999/xlink" content-type="dwc:order" xlink:type="simple"><tp:taxon-name><tp:taxon-name-part taxon-name-part-type="order">Trombidiformes</tp:taxon-name-part></tp:taxon-name></named-content>; family: <named-content xmlns:xlink="http://www.w3.org/1999/xlink" content-type="dwc:family" xlink:type="simple"><tp:taxon-name><tp:taxon-name-part taxon-name-part-type="family">Halacaridae</tp:taxon-name-part></tp:taxon-name></named-content>; genus: <named-content xmlns:xlink="http://www.w3.org/1999/xlink" content-type="dwc:genus" xlink:type="simple"><tp:taxon-name><tp:taxon-name-part taxon-name-part-type="genus">Anomalohalacarus</tp:taxon-name-part></tp:taxon-name></named-content>; specificEpithet: <named-content xmlns:xlink="http://www.w3.org/1999/xlink" content-type="dwc:specificEpithet" xlink:type="simple"><italic><tp:taxon-name><tp:taxon-name-part taxon-name-part-type="genus" reg="Anomalohalacarus"/><tp:taxon-name-part taxon-name-part-type="species" reg="biformis">biformis</tp:taxon-name-part></tp:taxon-name></italic></named-content>; scientificNameAuthorship: <named-content xmlns:xlink="http://www.w3.org/1999/xlink" content-type="dwc:scientificNameAuthorship" xlink:type="simple">Abé, 1996</named-content>; <bold>Location:</bold> higherGeography: <named-content xmlns:xlink="http://www.w3.org/1999/xlink" content-type="dwc:higherGeography" xlink:type="simple">Northwest Pacific Ocean</named-content>; continent: <named-content xmlns:xlink="http://www.w3.org/1999/xlink" content-type="dwc:continent" xlink:type="simple">East Asia</named-content>; country: <named-content xmlns:xlink="http://www.w3.org/1999/xlink" content-type="dwc:country" xlink:type="simple">Korea (the Republic of)</named-content>; countryCode: <named-content xmlns:xlink="http://www.w3.org/1999/xlink" content-type="dwc:countryCode" xlink:type="simple">KR</named-content>; stateProvince: <named-content xmlns:xlink="http://www.w3.org/1999/xlink" content-type="dwc:stateProvince" xlink:type="simple">Jeju-do</named-content>; municipality: <named-content xmlns:xlink="http://www.w3.org/1999/xlink" content-type="dwc:municipality" xlink:type="simple">Seogwipo-city</named-content>; locality: <named-content xmlns:xlink="http://www.w3.org/1999/xlink" content-type="dwc:locality" xlink:type="simple">Jungmun-saekdal Beach, Saekdal-dong</named-content>; verbatimDepth: <named-content xmlns:xlink="http://www.w3.org/1999/xlink" content-type="dwc:verbatimDepth" xlink:type="simple">0.5–1 m</named-content>; verbatimCoordinates: <named-content xmlns:xlink="http://www.w3.org/1999/xlink" content-type="dwc:verbatimCoordinates" xlink:type="simple">33°14'42"N 126°24'39"E</named-content>; <bold>Identification:</bold> identifiedBy: <named-content xmlns:xlink="http://www.w3.org/1999/xlink" content-type="dwc:identifiedBy" xlink:type="simple">Shin, Chang &amp; Lee</named-content>; dateIdentified: <named-content xmlns:xlink="http://www.w3.org/1999/xlink" content-type="dwc:dateIdentified" xlink:type="simple">2024</named-content>; <bold>Event:</bold> samplingProtocol: <named-content xmlns:xlink="http://www.w3.org/1999/xlink" content-type="dwc:samplingProtocol" xlink:type="simple">suction</named-content>; eventDate: <named-content xmlns:xlink="http://www.w3.org/1999/xlink" content-type="dwc:eventDate" xlink:type="simple">22/06/2022</named-content>; <bold>Record Level:</bold> institutionID: <named-content xmlns:xlink="http://www.w3.org/1999/xlink" content-type="dwc:institutionID" xlink:type="simple">MABIK CR00257801</named-content>; institutionCode: <named-content xmlns:xlink="http://www.w3.org/1999/xlink" content-type="dwc:institutionCode" xlink:type="simple">Marine Biodiversity Institute of Korea</named-content>; basisOfRecord: <named-content xmlns:xlink="http://www.w3.org/1999/xlink" content-type="dwc:basisOfRecord" xlink:type="simple">PreservedSpecimen</named-content></p></list-item></list></tp:treatment-sec><tp:treatment-sec sec-type="Description"><title>Description</title><p>
            <bold>Female</bold>
          </p><p>Idiosoma (Fig. <xref ref-type="fig" rid="F11994482">5</xref>A) elongate, 298 µm long (284–298 µm, mean = 291 µm, n = 2), 103 µm wide (98–103 µm, mean = 101 µm, n = 2), length-to-width ratio about 2.89 (2.89–2.90, mean = 2.90, n = 2). AD and PD clearly separated by membranous cuticle with transversely parallel wavy striae. OC absent. Membranous cuticle between AD and PD occupying 59% of idiosoma; decorated with three pairs of ds (ds-2 to ds-4) and 1 pair of glp-2 situated at anterior 42% of idiosoma dorsolaterally.</p><p>AD (Fig. <xref ref-type="fig" rid="F11994482">5</xref>A and C) 67 µm long (58–67 µm, mean = 63 µm, n = 2), about 0.22 times as long as idiosoma, 36 µm wide (32–36 µm, mean = 40 µm, n = 2), length-to-width ratio 1.86; rectangular in shape with truncated anterior margin and slightly convex posterior margin; ornamented with a longitudinally weakly split areolation in the middle to posterior third of AD, 1 pair of glp-1 at anterior 21% of AD laterally, followed by 1 pair of ds-1.</p><p>PD (Fig. <xref ref-type="fig" rid="F11994482">5</xref>A, D) undivided, 43 µm long (39–43 µm, mean = 41 µm, n = 2), about 0.14 times as long as idiosoma, 23 µm wide (21–23 µm, mean = 22 µm, n = 2), length-to-width ratio 1.87; smaller than AD, 0.64 times as long as AD, 0.64 times as wide as AD; convex anterior and lateral margins, and slightly blunt posterior margin; with 2 pairs of glp (glp-3 and glp-4) placed at anterior 12% and 87% of PD, respectively and 1 pair of ds-6 at posterior glp-4.</p><p>Five pairs of dorsal setae (Fig. <xref ref-type="fig" rid="F11994482">5</xref>A): ds-1 positioned at anterior 40% of AD laterally; 3 pairs of ds (ds-2 to ds-4) more and less evenly spaced on membranous cuticle at 20%, 38%, and 63% of idiosoma, respectively; ds-3 shorter than ds-2 and ds-4; ds-5 absent; ds-6 shortest, situated at posterior edge of PD.</p><p>All ventral plates (Fig. <xref ref-type="fig" rid="F11994482">5</xref>B) small and separated by membranous cuticle with striae, excluding between left and right plates of AE. AE (Fig. <xref ref-type="fig" rid="F11994482">5</xref>B) 69 µm long (58–69 µm, mean = 64 µm, n = 2), about 0.23 times as long as idiosoma, 32 µm wide (26–32 µm, mean = 29 µm, n = 2), length-to-width ratio 2.16; divided into left and right plates by smooth membranous cuticle (Fig. <xref ref-type="fig" rid="F11994482">5</xref>E), of which membranous cuticle with striae extending posterior ventral setae about 1/6 posterior part; distance between plates widest, 24 μm near insertion of leg I and narrowing gradually towards posterior part; each plate bearing 2 ventral, 1 lateral setae, and 1 epimeral pore; posterior ventral seta (41 µm long) shorter than others; epimeral pore inserted at border of epimera I and II, about anterior 66% of AE.</p><p>PE (Fig. <xref ref-type="fig" rid="F11994482">5</xref>B) 48 µm long (45–48 µm, mean = 47 µm, n = 2), about 0.16 times as long as idiosoma, 21 µm wide (20–21 µm, mean = 21 µm, n = 2), length-to-width ratio 2.29; situated at anterior 63–81% of idiosoma; each plate bearing 1 dorsolateral, 2 ventral setae and 1 vestigial scar of seta; ventral setae located at anterolateral corner and at half of PE, respectively.</p><p>GP (Fig. <xref ref-type="fig" rid="F11994484">6</xref>A) divided into 3 plates, consisting of 1 pair of anterior and 1 posterior genital plates; anterior genital plates sub-rectangular-shaped, located on either side of genital foramen, 18 µm long (12–18 µm, mean = 15 µm, n = 2), 11 µm wide (8–11 µm, mean = 10 µm, n = 2), length-to-width ratio of 1.64; posterior genital plate inverted triangular posterior to genital foramen, 7 µm long (n = 2), 22 µm wide (20–22 µm, mean = 21 µm, n = 2), length-to-width ratio of 0.32; 3 pairs of pgs, consisting of foremost one located on membranous cuticle anterior to genital foramen and the other 2 pairs on anterior genital plates. Genital foramen (Fig. <xref ref-type="fig" rid="F11994484">6</xref>A) 17 µm long (15–17 µm, mean = 16 µm, n = 2), 3 µm wide (n = 2); slender, pointed at both anterior and posterior tips, widest at anterior 15% of genital foramen; sgs absent; genital groove placed between posterior genital plate and anal foramen. Ovipositor (Fig. <xref ref-type="fig" rid="F11994482">5</xref>B) tube-shaped, anterior end not reaching anterior edge of PE.</p><p>Gnathosoma (Fig. <xref ref-type="fig" rid="F11994482">5</xref>A and B) 118 µm long (114–118 µm, mean = 116 µm, n = 2), about 0.36 times as long as idiosoma, 31 µm wide (29–31 µm, mean = 30 µm, n = 2), length-to-width ratio of 3.81; without ornamentation on surface. Rostrum (Fig. <xref ref-type="fig" rid="F11994482">5</xref>B) 59 µm long, slightly longer than gnathosomal base, its anterior tip not extending beyond distal end of P-2; 4 pairs of rostral setae, composing of 2 pairs of short proto- and deutorostral setae situated on distal end of rostrum and 2 pairs of long trito- and basirostral setae at anterior 29% and 59% of rostrum ventrally, respectively. Palp (Fig. <xref ref-type="fig" rid="F11994482">5</xref>F) 4-segmented, 11, 58, 9, and 15 µm long, respectively; P-1 without setae and spines; P-2 longest, with 1 short proximal and 1 plumose distal setae, dorsally; P-3 shortest, with 1 dorsomedial spine; P-4 conical, its terminal end bifurcated, with 3 proximal and 1 tiny distal setae. Chelicera (Fig. <xref ref-type="fig" rid="F11994482">5</xref>A and G) 119 µm long, consisting of basal and movable distal segments; basal segment 107 µm long, with wide proximal part and slender distal part (38%); movable segment 20 µm long, with about 25 fine denticles dorsally. Tectum (Fig. <xref ref-type="fig" rid="F11994482">5</xref>A) tiny, weakly convex at middle of anterior edge.</p><p>All legs (Fig. <xref ref-type="fig" rid="F11994484">6</xref>B–E) slender, leg I longest, 257 µm long, and legs II–IV 174 µm, 175 µm, and 186 µm long (0.67, 0.68, and 0.72 times as long as leg I), respectively. Chaetotaxy for legs I–IV as in <italic><tp:taxon-name><tp:taxon-name-part taxon-name-part-type="genus" reg="Anomalohalacarus">Anomalohalacarus</tp:taxon-name-part><tp:taxon-name-part taxon-name-part-type="species" reg="angustus">angustus</tp:taxon-name-part></tp:taxon-name></italic> sp. nov., except for tibiae 10-6-5-6(5); arrangement of legs I–IV similar to the new species. All legs with a pair of lateral claws bearing 1 accessory process dorsally and with single median claw; lateral claws of tarsus I shortest.</p><p>
            <bold>Male</bold>
          </p><p>Idiosoma (Fig. <xref ref-type="fig" rid="F11994482">5</xref>H), 294 µm long (294–311 µm, mean = 303 µm, n = 2), 102 µm wide (102–110 µm, mean = 106 µm, n = 2), length-to-width ratio about 2.83–2.88; almost similar to female, except for length ratio of AD/PD and genital region. AD (Fig. <xref ref-type="fig" rid="F11994482">5</xref>H and I) 62 µm long (62–76 µm, mean = 69 µm, n = 2), about 0.21 times as long as idiosoma, 35 µm wide (35–42 µm, mean = 39 µm, n = 2), length-to-width ratio 1.77. PD (Fig. <xref ref-type="fig" rid="F11994482">5</xref>H and J) 52 µm long (52–63 µm, mean = 58 µm, n = 2), about 0.18 times as long as idiosoma, 26 µm wide (26–32 µm, mean = 29 µm, n = 2), length-to-width ratio 2.00; undivided, rectangular with truncated anterior and posterior margins; smaller than AD, 0.84 times as long as AD and 0.74 times as wide as AD.</p><p>GA (Fig. <xref ref-type="fig" rid="F11994484">6</xref>H) 50 µm long (50–57 µm, mean = 54 µm, n = 2), about 0.17 times as long as idiosoma, 38 µm wide (38–43 µm, mean = 41 µm, n = 2), length-to-width ratio 1.32; elliptical, with a depressed posterior region behind GO and gradually tapering towards posterior ends at both sides; with 7 pairs of filiform pgs, foremost pgs at level of anterior sgs. GO (Fig. <xref ref-type="fig" rid="F11994484">6</xref>H) 20 µm long, (20–26 µm, mean = 23 µm, n = 2), about 0.40 times as long as GA, 12 µm wide (12–17 µm, mean = 15 µm, n = 2); with 2 pairs of sgs, each situated at anterior 26% and 58% of genital sclerites, respectively. Spermatocyte (Fig. <xref ref-type="fig" rid="F11994484">6</xref>H) extending beyond anterior end of PE.</p></tp:treatment-sec><tp:treatment-sec sec-type="Distribution"><title>Distribution</title><p>Japan (<xref ref-type="bibr" rid="B11991303">Abé 1996a</xref>), Korea (this study).</p></tp:treatment-sec><tp:treatment-sec sec-type="Co-occurrence"><title>Co-occurrence</title><p><italic><tp:taxon-name><tp:taxon-name-part taxon-name-part-type="genus" reg="Anomalohalacarus">Anomalohalacarus</tp:taxon-name-part><tp:taxon-name-part taxon-name-part-type="species" reg="biformis">biformis</tp:taxon-name-part></tp:taxon-name></italic> occurred at a beach on the southern coast of Jeju Island, South Korea. Specimens were obtained by filtering sand with medium-sized grains, along with <italic><tp:taxon-name><tp:taxon-name-part taxon-name-part-type="genus" reg="Actacarus">Actacarus</tp:taxon-name-part><tp:taxon-name-part taxon-name-part-type="species" reg="pacificus">pacificus</tp:taxon-name-part></tp:taxon-name></italic>, <italic><tp:taxon-name><tp:taxon-name-part taxon-name-part-type="genus" reg="Acarochelopodia">Acarochelopodia</tp:taxon-name-part></tp:taxon-name></italic> sp., <italic><tp:taxon-name><tp:taxon-name-part taxon-name-part-type="genus" reg="Acaromantis">Acaromantis</tp:taxon-name-part></tp:taxon-name></italic> sp., <italic><tp:taxon-name><tp:taxon-name-part taxon-name-part-type="genus" reg="Copidognathus">Copidognathus</tp:taxon-name-part></tp:taxon-name></italic> sp., <italic><tp:taxon-name><tp:taxon-name-part taxon-name-part-type="genus" reg="Maracarus">Maracarus</tp:taxon-name-part></tp:taxon-name></italic> sp., <italic><tp:taxon-name><tp:taxon-name-part taxon-name-part-type="genus" reg="Rhombognathus">Rhombognathus</tp:taxon-name-part></tp:taxon-name></italic> sp., <italic><tp:taxon-name><tp:taxon-name-part taxon-name-part-type="genus" reg="Simognathus">Simognathus</tp:taxon-name-part></tp:taxon-name></italic> sp., and <italic><tp:taxon-name><tp:taxon-name-part taxon-name-part-type="genus" reg="Scaptognathus">Scaptognathus</tp:taxon-name-part></tp:taxon-name></italic> sp. In addition to halacarids, harpacticoid copepods, nematodes, polychaetes, and ostracods were also present in the sand sediments.</p></tp:treatment-sec><tp:treatment-sec><!--Section generated to contain objects referenced in tp:taxon-treatment.--><fig id="F11994482" position="float" orientation="portrait"><object-id xmlns:xlink="http://www.w3.org/1999/xlink" content-type="arpha" xlink:type="simple">F5FF2CC2-8ADF-566C-B767-1FCE4009C316</object-id><object-id xmlns:xlink="http://www.w3.org/1999/xlink" content-type="doi" xlink:type="simple">10.3897/BDJ.12.e135719.figure5</object-id><label>Figure 5.</label><caption><p><italic><tp:taxon-name><tp:taxon-name-part taxon-name-part-type="genus" reg="Anomalohalcarus">Anomalohalcarus</tp:taxon-name-part><tp:taxon-name-part taxon-name-part-type="species" reg="biformis">biformis</tp:taxon-name-part></tp:taxon-name></italic> Abé, 1996. A–G, Female (MABIK CR00257798). <bold>A</bold> Idiosoma, dorsal; <bold>B</bold> Idiosoma, ventral; <bold>C</bold> AD, dorsal; <bold>D</bold> PD, dorsal; <bold>E</bold> AE, ventral; <bold>F</bold> Palp, lateral; <bold>G</bold> Tip of chelicerae, lateral. H–J, Male (MABIK CR00257800). <bold>H</bold> Idiosoma, dorsal; <bold>I</bold> AD, dorsal; <bold>J</bold> PD, dorsal.</p></caption><graphic xmlns:xlink="http://www.w3.org/1999/xlink" xlink:href="bdj-12-e135719-g005.gif" position="float" id="oo_1116638.gif" orientation="portrait" xlink:type="simple"><uri content-type="original_file" xlink:type="simple">https://binary.pensoft.net/fig/1116638</uri></graphic></fig><fig id="F11994484" position="float" orientation="portrait"><object-id xmlns:xlink="http://www.w3.org/1999/xlink" content-type="arpha" xlink:type="simple">9AC10BA1-DC1D-5EFF-8F55-B4EA38D9E1ED</object-id><object-id xmlns:xlink="http://www.w3.org/1999/xlink" content-type="doi" xlink:type="simple">10.3897/BDJ.12.e135719.figure6</object-id><label>Figure 6.</label><caption><p><italic><tp:taxon-name><tp:taxon-name-part taxon-name-part-type="genus" reg="Anomalohalcarus">Anomalohalcarus</tp:taxon-name-part><tp:taxon-name-part taxon-name-part-type="species" reg="biformis">biformis</tp:taxon-name-part></tp:taxon-name></italic> Abé, 1996. A–G, Female (MABIK CR00257798). <bold>A</bold> GP, ventral; <bold>B–E</bold> Legs I–IV, ventromedial; <bold>F</bold> Tip of tarsus I, lateral; <bold>G</bold> Tip of tarsus II, lateral. <bold>H</bold> Male (MABIK CR00257800), left of PE, GP and spermatocyte.</p></caption><graphic xmlns:xlink="http://www.w3.org/1999/xlink" xlink:href="bdj-12-e135719-g006.gif" position="float" id="oo_1116639.gif" orientation="portrait" xlink:type="simple"><uri content-type="original_file" xlink:type="simple">https://binary.pensoft.net/fig/1116639</uri></graphic></fig></tp:treatment-sec><ref-list><ref id="B11991303"><element-citation xmlns:xlink="http://www.w3.org/1999/xlink" publication-type="article" xlink:type="simple"><person-group person-group-type="author"><name name-style="western"><surname>Abé</surname><given-names>Hirhosi</given-names></name></person-group><year>1996</year><article-title>A new species of the genus <italic><tp:taxon-name><tp:taxon-name-part taxon-name-part-type="genus" reg="Anomalohalacarus">Anomalohalacarus</tp:taxon-name-part></tp:taxon-name></italic> (<tp:taxon-name><tp:taxon-name-part taxon-name-part-type="subclass">Acari</tp:taxon-name-part></tp:taxon-name>: <tp:taxon-name><tp:taxon-name-part taxon-name-part-type="family">Halacaridae</tp:taxon-name-part></tp:taxon-name>) from Japan with notes on taxonomic characters</article-title><source>Journal of the Acarological Society of Japan</source><volume>5</volume><issue>1</issue><fpage>7</fpage><lpage>16</lpage><pub-id pub-id-type="doi">10.2300/acari.5.7</pub-id></element-citation></ref></ref-list></tp:taxon-treatment>
